# Supplementary material for: Determination of Cannabinoids in Meat Products and Animal Feeds in Singapore Using Liquid Chromatography–Tandem Mass Spectrometry
Source: Foods. 2024 Aug 18;13(16):2581. doi: 10.3390/foods13162581 (PMC11353810; doi:10.3390/foods13162581)
Supplement: Supplementary file 1 [file foods-13-02581-s001.zip]

Archive with 1 entries (1 files):
- foods-3112560-supplementary.pdf
